# Supplementary material for: Kinetics of DNA strand transfer between polymerase and proofreading exonuclease active sites regulates error correction during high-fidelity replication
Source: J Biol Chem. 2022 Nov 24;299(1):102744. doi: 10.1016/j.jbc.2022.102744 (PMC9800556; doi:10.1016/j.jbc.2022.102744)
Supplement: Supplemental data 2 [file mmc3.zip]

Archive with 1 entries (1 files):
- jbc_00102744_mmc3.mec
